# Supplementary material for: Clinical Phenotypes and Genetic Findings in Very-Early-Onset Inflammatory Bowel Disease: A Vietnamese Pediatric Cohort Study
Source: Children (Basel). 2026 May 11;13(5):666. doi: 10.3390/children13050666 (PMC13204679; doi:10.3390/children13050666)
Supplement: Supplementary file 1 [file children-13-00666-s001.zip]

Archive with 1 entries (1 files):
- children-4290360-supplementary.pdf
